# Supplementary material for: Influence of Tall Fescue Epichloë Endophytes on Rhizosphere Soil Microbiome
Source: Microorganisms. 2021 Aug 31;9(9):1843. doi: 10.3390/microorganisms9091843 (PMC8468716; doi:10.3390/microorganisms9091843)
Supplement: Supplementary file 1 [file microorganisms-09-01843-s001.zip]

Archive with 5 entries (4 files):
- Supplemental Material S1.pdf
- Supplemental Material S2.pdf
- __MACOSX/
- __MACOSX/._Supplemental Material 1.docx
- __MACOSX/._Supplemental Material 2.docx
